# Supplementary material for: KEGG2Net: Deducing gene interaction networks and acyclic graphs from KEGG pathways
Source: EMBnet J. Author manuscript; Available in PMC 2021 Apr 19. (PMC8055051; doi:10.14806/ej.26.0.949)
Supplement: supplementary material [file NIHMS1684418-supplement-supplementary_material.xlsx]

## Sheet: Final_table
KEGG Pathway ID	KEGG Pathway Name	No. Nodes in the KEGG2Net Network	No. Edges in the KEGG2Net Network	No. Edges Removed by DFS	No. Edges Removed by MFAS	No. Edges Removed by PR	No. Edges Removed by EN	Rank of No. Edges Removed by DFS	Rank of No. Edges Removed by MFAS	Rank of No. Edges Removed by PR	Rank of No. Edges Removed by EN	Rank of the DFS DAG Score	Rank of the MFAS DAG Score	Rank of the PR DAG Score	Rank of the EN DAG Score	Rank of the DFS DAG Among Random DAGs	Rank of the MFAS DAG Among Random DAGs	Rank of the PR DAG Among Random DAGs	Rank of the EN DAG Among Random DAGs
hsa00010	Glycolysis / Gluconeogenesis	28	78	18	11	11	9	4	2	2	1	4	2	3	1	1	1	1	1
hsa00020	Citrate cycle (TCA cycle)	16	40	2	4	3	2	1	4	3	1	1	3	2	4	4	2	3	22
hsa00030	Pentose phosphate pathway	20	61	12	12	11	11	3	3	1	1	4	3	2	1	13	4	4	4
hsa00040	Pentose and glucuronate interconversions	12	12	2	2	2	2	1	1	1	1	1	2	2	2	1	1	1	1
hsa00051	Fructose and mannose metabolism	17	41	5	2	2	2	4	1	1	1	4	1	3	1	1	1	1	1
hsa00061	Fatty acid biosynthesis	12	35	11	11	11	10	2	2	2	1	2	3	4	1	24	36	45	28
hsa00062	Fatty acid elongation	11	17	7	6	6	6	4	1	1	1	4	1	3	1	1	1	1	1
hsa00071	Fatty acid degradation	18	40	10	5	6	4	4	2	3	1	1	3	4	2	1	1	4	1
hsa00100	Steroid biosynthesis	17	37	12	10	12	10	3	1	3	1	3	2	4	1	1	1	2	1
hsa00120	Primary bile acid biosynthesis	17	34	9	9	8	7	3	3	2	1	2	4	3	1	1	1	1	1
hsa00130	Ubiquinone and other terpenoid-quinone biosynthesis	9	8	1	1	1	1	1	1	1	1	1	1	1	1	44	39	42	42
hsa00140	Steroid hormone biosynthesis	31	167	60	45	46	36	4	2	3	1	4	2	3	1	1	1	1	1
hsa00230	Purine metabolism	48	277	108	64	66	49	4	2	3	1	4	2	3	1	1	1	1	1
hsa00240	Pyrimidine metabolism	28	112	34	25	32	21	4	2	3	1	3	2	4	1	1	1	1	1
hsa00250	Alanine, aspartate and glutamate metabolism	27	135	8	6	7	5	4	2	3	1	4	3	2	1	20	27	16	14
hsa00260	Glycine, serine and threonine metabolism	28	90	9	6	5	5	4	3	1	1	4	1	3	2	1	1	1	1
hsa00270	Cysteine and methionine metabolism	31	76	17	6	8	5	4	2	3	1	3	2	4	1	1	1	1	1
hsa00280	Valine, leucine and isoleucine degradation	33	116	16	12	20	12	3	1	4	1	1	2	4	3	1	1	1	1
hsa00310	Lysine degradation	19	19	1	1	1	1	1	1	1	1	1	1	1	1	1	1	1	1
hsa00330	Arginine and proline metabolism	31	64	5	5	4	5	2	2	1	2	1	3	2	4	1	1	1	1
hsa00350	Tyrosine metabolism	22	58	13	14	11	10	3	4	2	1	2	3	4	1	1	1	1	1
hsa00380	Tryptophan metabolism	26	60	12	14	13	11	2	4	3	1	1	4	2	3	1	1	1	1
hsa00410	beta-Alanine metabolism	19	51	18	9	9	7	4	2	2	1	1	3	4	2	11	68	71	43
hsa00450	Selenocompound metabolism	9	14	3	2	2	2	4	1	1	1	4	2	2	1	12	1	1	1
hsa00480	Glutathione metabolism	17	53	14	12	15	11	3	2	4	1	1	2	4	3	1	8	20	15
hsa00500	Starch and sucrose metabolism	16	36	2	2	2	2	1	1	1	1	1	1	1	1	3	1	3	1
hsa00513	Various types of N-glycan biosynthesis	9	12	3	3	3	3	1	1	1	1	1	2	2	4	27	15	25	28
hsa00520	Amino sugar and nucleotide sugar metabolism	32	64	6	8	6	6	1	4	1	1	1	2	4	3	1	1	1	1
hsa00561	Glycerolipid metabolism	17	44	2	2	2	2	1	1	1	1	2	1	2	2	30	34	37	33
hsa00562	Inositol phosphate metabolism	27	75	16	11	11	8	4	2	2	1	4	3	2	1	1	1	1	1
hsa00564	Glycerophospholipid metabolism	39	114	5	5	5	5	1	1	1	1	1	2	3	3	1	1	1	1
hsa00590	Arachidonic acid metabolism	31	171	59	20	16	13	4	3	2	1	4	3	2	1	4	11	9	13
hsa00591	Linoleic acid metabolism	7	29	14	12	12	12	4	1	1	1	4	1	1	1	620	1	1	1
hsa00600	Sphingolipid metabolism	25	117	31	12	9	9	4	3	1	1	4	2	3	1	1	1	1	1
hsa00601	Glycosphingolipid biosynthesis - lacto and neolacto series	24	123	39	16	17	14	4	2	3	1	4	1	3	2	34	3	8	5
hsa00603	Glycosphingolipid biosynthesis - globo and isoglobo series	11	20	4	1	1	1	4	1	1	1	4	1	1	1	16	4	2	3
hsa00604	Glycosphingolipid biosynthesis - ganglio series	13	30	10	5	5	5	4	1	1	1	4	3	2	1	10	36	29	37
hsa00620	Pyruvate metabolism	21	51	1	1	1	1	1	1	1	1	1	1	1	1	1	1	1	1
hsa00630	Glyoxylate and dicarboxylate metabolism	19	29	5	5	5	4	2	2	2	1	4	3	2	1	1	1	1	1
hsa00640	Propanoate metabolism	20	53	17	8	7	7	4	3	1	1	3	4	2	1	9	139	6	2
hsa00670	One carbon pool by folate	16	80	15	12	11	10	4	3	2	1	2	3	1	4	764	877	787	878
hsa00760	Nicotinate and nicotinamide metabolism	17	71	16	12	14	11	4	2	3	1	4	1	3	2	772	629	669	682
hsa00770	Pantothenate and CoA biosynthesis	11	15	4	3	4	3	3	1	3	1	1	3	2	3	2	51	7	59
hsa00790	Folate biosynthesis	19	44	4	5	3	3	3	4	1	1	3	4	1	1	1	1	1	1
hsa00830	Retinol metabolism	27	124	12	11	10	10	4	3	1	1	3	4	1	2	1	1	1	1
hsa00860	Porphyrin and chlorophyll metabolism	16	21	4	3	2	2	4	3	1	1	2	1	3	3	1	2	4	2
hsa00900	Terpenoid backbone biosynthesis	15	26	4	4	4	4	1	1	1	1	4	2	1	2	1	1	1	1
hsa00980	Metabolism of xenobiotics by cytochrome P450	24	93	27	23	25	22	4	2	3	1	1	4	3	2	1	1	1	1
hsa00982	Drug metabolism - cytochrome P450	18	39	14	12	12	12	4	1	1	1	1	2	4	2	1	1	1	1
hsa00983	Drug metabolism - other enzymes	29	54	15	10	11	9	4	2	3	1	1	2	4	3	1	1	1	1
hsa01522	Endocrine resistance	48	67	3	2	2	1	4	2	2	1	4	3	2	1	1	1	1	1
hsa01524	Platinum drug resistance	28	42	1	1	1	1	1	1	1	1	1	3	1	3	1	1	1	1
hsa03460	Fanconi anemia pathway	34	60	1	1	1	1	1	1	1	1	2	1	3	3	1	1	1	1
hsa04010	MAPK signaling pathway	115	166	3	3	2	2	3	3	1	1	1	2	3	3	1	1	1	1
hsa04014	Ras signaling pathway	68	103	2	2	2	1	2	2	2	1	3	1	4	2	1	1	1	1
hsa04015	Rap1 signaling pathway	72	98	4	4	3	3	3	3	1	1	1	4	2	2	1	1	1	1
hsa04020	Calcium signaling pathway	46	53	2	2	2	2	1	1	1	1	4	1	1	1	1	1	1	1
hsa04064	NF-kappa B signaling pathway	79	141	15	3	3	3	4	1	1	1	4	2	1	2	1	1	1	1
hsa04068	FoxO signaling pathway	68	72	2	2	2	1	2	2	2	1	3	1	4	2	1	1	1	1
hsa04070	Phosphatidylinositol signaling system	28	114	26	26	28	22	2	2	4	1	1	4	3	2	4	11	8	8
hsa04072	Phospholipase D signaling pathway	49	63	1	1	1	1	1	1	1	1	1	2	2	2	1	1	1	1
hsa04110	Cell cycle	78	175	10	8	8	5	4	2	2	1	1	3	4	2	1	1	1	1
hsa04114	Oocyte meiosis	45	65	5	2	4	2	4	1	3	1	3	1	4	1	1	1	1	1
hsa04140	Autophagy - animal	90	164	4	3	7	3	3	1	4	1	3	1	4	1	1	1	1	1
hsa04141	Protein processing in endoplasmic reticulum	29	29	1	1	1	1	1	1	1	1	1	2	4	2	1	1	1	1
hsa04150	mTOR signaling pathway	69	91	4	5	2	2	3	4	1	1	1	4	2	2	1	1	1	1
hsa04210	Apoptosis	79	136	5	1	2	1	4	1	3	1	3	1	4	1	1	1	1	1
hsa04211	Longevity regulating pathway	41	51	1	1	1	1	1	1	1	1	1	2	2	2	1	1	1	1
hsa04216	Ferroptosis	11	8	1	1	1	1	1	1	1	1	1	1	1	1	1	1	1	1
hsa04260	Cardiac muscle contraction	12	13	2	1	1	1	4	1	1	1	1	2	2	2	1	1	1	1
hsa04310	Wnt signaling pathway	73	92	2	2	2	2	1	1	1	1	1	2	2	2	1	1	1	1
hsa04340	Hedgehog signaling pathway	26	37	2	2	3	3	1	1	3	3	1	4	2	3	1	2	1	1
hsa04360	Axon guidance	91	142	3	5	5	4	1	3	3	2	1	2	4	3	1	1	1	1
hsa04390	Hippo signaling pathway	67	95	2	4	4	2	1	3	3	1	1	2	4	3	1	1	1	1
hsa04510	Focal adhesion	60	107	7	6	10	6	3	1	4	1	1	4	3	2	1	1	1	1
hsa04514	Cell adhesion molecules (CAMs)	87	75	8	8	8	8	1	1	1	1	3	1	4	1	1	1	1	1
hsa04520	Adherens junction	49	72	6	4	5	3	4	2	3	1	4	3	2	1	1	1	1	1
hsa04530	Tight junction	83	122	4	6	7	4	1	3	4	1	1	4	3	2	1	1	1	1
hsa04550	Signaling pathways regulating pluripotency of stem cells	42	45	1	1	1	1	1	1	1	1	1	2	2	2	1	1	1	1
hsa04610	Complement and coagulation cascades	43	55	1	1	1	1	1	1	1	1	1	4	2	2	1	1	1	1
hsa04611	Platelet activation	60	78	1	2	1	1	1	4	1	1	3	4	1	2	1	1	1	1
hsa04621	NOD-like receptor signaling pathway	103	136	2	2	2	2	1	1	1	1	2	3	1	3	1	1	1	1
hsa04625	C-type lectin receptor signaling pathway	68	121	2	2	2	2	1	1	1	1	2	1	3	3	1	1	1	1
hsa04630	JAK-STAT signaling pathway	32	34	2	2	2	2	1	1	1	1	1	3	2	4	1	1	1	1
hsa04650	Natural killer cell mediated cytotoxicity	71	109	1	1	1	1	1	1	1	1	1	2	3	3	1	1	1	1
hsa04658	Th1 and Th2 cell differentiation	49	116	12	6	6	5	4	2	2	1	3	2	4	1	1	1	1	1
hsa04659	Th17 cell differentiation	62	93	4	2	4	2	3	1	3	1	3	4	2	1	1	1	1	1
hsa04660	T cell receptor signaling pathway	61	95	2	2	1	1	3	3	1	1	1	2	3	3	1	1	1	1
hsa04662	B cell receptor signaling pathway	41	48	1	1	1	1	1	1	1	1	2	2	1	4	1	1	1	1
hsa04710	Circadian rhythm	14	23	3	3	3	3	1	1	1	1	1	4	2	3	8	26	14	29
hsa04714	Thermogenesis	41	55	1	1	2	1	1	1	4	1	1	2	4	3	1	1	1	1
hsa04720	Long-term potentiation	25	34	3	1	4	1	3	1	4	1	1	2	4	2	1	1	1	1
hsa04721	Synaptic vesicle cycle	8	6	1	1	1	1	1	1	1	1	3	3	1	1	12	16	10	15
hsa04722	Neurotrophin signaling pathway	72	115	2	2	2	2	1	1	1	1	1	3	2	3	1	1	1	1
hsa04724	Glutamatergic synapse	28	32	1	1	2	1	1	1	4	1	1	1	4	1	1	1	1	1
hsa04725	Cholinergic synapse	27	28	1	1	1	1	1	1	1	1	3	1	3	1	1	1	1	1
hsa04740	Olfactory transduction	16	16	1	1	1	1	1	1	1	1	1	2	3	3	1	3	5	4
hsa04810	Regulation of actin cytoskeleton	69	92	3	2	2	2	4	1	1	1	1	3	4	2	1	1	1	1
hsa04915	Estrogen signaling pathway	41	53	2	1	1	1	4	1	1	1	1	2	2	4	1	1	1	1
hsa04917	Prolactin signaling pathway	38	46	2	1	2	1	3	1	3	1	1	2	4	3	1	1	1	1
hsa04920	Adipocytokine signaling pathway	33	43	1	1	1	1	1	1	1	1	1	2	2	2	1	1	1	1
hsa04922	Glucagon signaling pathway	33	52	1	1	1	1	1	1	1	1	2	2	1	2	1	1	1	1
hsa04926	Relaxin signaling pathway	55	89	6	3	3	1	4	2	2	1	1	4	3	2	1	1	1	1
hsa04928	Parathyroid hormone synthesis, secretion and action	51	58	1	1	2	1	1	1	4	1	3	1	2	4	1	1	1	1
hsa04930	Type II diabetes mellitus	22	27	2	1	2	1	3	1	3	1	1	2	4	2	1	1	6	1
hsa04931	Insulin resistance	47	78	10	7	6	5	4	3	2	1	3	4	1	2	1	1	1	1
hsa04932	Non-alcoholic fatty liver disease (NAFLD)	50	56	2	2	2	2	1	1	1	1	1	2	4	2	1	1	1	1
hsa04933	AGE-RAGE signaling pathway in diabetic complications	51	85	5	7	3	2	3	4	2	1	3	4	2	1	1	1	1	1
hsa04934	Cushing syndrome	56	84	1	1	2	1	1	1	4	1	3	1	4	1	1	1	1	1
hsa04961	Endocrine and other factor-regulated calcium reabsorption	19	22	1	1	1	1	1	1	1	1	1	2	2	2	1	1	1	1
hsa04979	Cholesterol metabolism	26	23	3	3	3	3	1	1	1	1	1	1	1	1	1	1	1	1
hsa05016	Huntington disease	16	15	1	1	1	1	1	1	1	1	1	2	2	2	39	35	28	35
hsa05032	Morphine addiction	13	15	1	1	1	1	1	1	1	1	1	3	1	3	1	4	1	5
hsa05130	Pathogenic Escherichia coli infection	83	114	8	4	14	2	3	2	4	1	1	2	4	3	1	1	1	1
hsa05131	Shigellosis	25	29	1	1	1	1	1	1	1	1	1	3	2	3	1	1	1	1
hsa05142	Chagas disease (American trypanosomiasis)	55	59	1	2	3	1	1	3	4	1	1	3	4	2	1	1	1	1
hsa05161	Hepatitis B	89	102	5	5	5	5	1	1	1	1	3	1	2	4	1	1	1	1
hsa05163	Human cytomegalovirus infection	104	120	1	1	1	1	1	1	1	1	4	1	2	2	1	1	1	1
hsa05165	Human papillomavirus infection	111	137	3	3	3	3	1	1	1	1	3	2	1	4	1	1	1	1
hsa05166	Human T-cell leukemia virus 1 infection	92	103	1	1	1	1	1	1	1	1	1	1	1	1	1	1	1	1
hsa05167	Kaposi sarcoma-associated herpesvirus infection	87	99	1	1	1	1	1	1	1	1	1	3	1	3	1	1	1	1
hsa05170	Human immunodeficiency virus 1 infection	95	127	4	1	1	1	4	1	1	1	4	1	1	1	1	1	1	1
hsa05200	Pathways in cancer	203	282	3	2	3	2	3	1	3	1	1	2	4	2	1	1	1	1
hsa05204	Chemical carcinogenesis	13	20	5	4	5	4	3	1	3	1	1	3	2	3	1	1	1	2
hsa05205	Proteoglycans in cancer	123	179	2	2	2	2	1	1	1	1	3	4	1	2	1	1	1	1
hsa05210	Colorectal cancer	48	53	2	1	2	1	3	1	3	1	1	2	4	2	1	1	1	1
hsa05225	Hepatocellular carcinoma	71	102	15	15	15	15	1	1	1	1	2	1	3	4	1	1	1	1
hsa05235	PD-L1 expression and PD-1 checkpoint pathway in cancer	48	65	6	3	6	2	3	2	3	1	2	4	3	1	1	1	1	1
hsa05321	Inflammatory bowel disease (IBD)	40	53	6	5	5	5	4	1	1	1	2	3	1	4	1	1	1	1
hsa05412	Arrhythmogenic right ventricular cardiomyopathy (ARVC)	9	5	1	1	1	1	1	1	1	1	1	1	1	1	1	1	1	1
